# Supplementary material for: Determinants of childhood stunting in the Democratic Republic of Congo: further analysis of Demographic and Health Survey 2013–14
Source: BMC Public Health. 2017 Aug 1;18:74. doi: 10.1186/s12889-017-4621-0 (PMC5540220; doi:10.1186/s12889-017-4621-0)
Supplement: Supplementary file 1 — Sample distribution and prevalence of stunting among under 5 year children according to provinces; DRC. (XLSX 13 kb) [file 12889_2017_4621_MOESM1_ESM.xlsx]

## Sheet: Sheet1
Supplementary table 1: : Sample distribution and prevalence of Stunting among under five year children according to provinces; DRC
Province		0			p<0.001
Kinshasa	6.8	617	11.6	5.7	17.3	[13.9,21.4]
Kwango	5.3	480	20.2	25.4	45.6	[39.5,51.9]
Kwilu	7.7	691	23.6	15.2	38.9	[33.0,45.1]
Mai-Ndombe	4.3	392	18.6	13.4	32	[25.1,39.8]
KongoCentral	4.1	373	21.2	24.7	45.9	[39.6,52.4]
Equateur	3	269	17	6.1	23.1	[16.2,31.7]
Mongala	3.1	284	17.2	23.7	40.88	[32.96,49.30]
Nord-Ubangi	1.6	147	22.3	19.2	41.5	[34.88,48.49]
Sud-Ubangi	5.1	460	20	20.8	40.8	[34.58,47.32]
Tshuapa	2	176	21.3	26.4	47.8	[40.71,54.91]
Kasai	3.3	301	22.7	35.3	58	[50.44,65.10]
Kasai-Central	4.2	383	20.7	26.1	46.8	[41.08,52.61]
Kasai-Oriental	4	358	20.8	16.94	37.8	[31.38,44.62]
Lomami	4.9	440	18.8	32.3	51.1	[44.49,57.71]
Sankuru	2	183	26.6	23.5	50.1	[43.78,56.37]
Haut-Katanga	4.7	424	19.3	21.1	40.4	[33.69,47.45]
Haut-Lomami	2.2	201	20.5	29	49.5	[42.96,56.07]
Lualaba	1.8	158	24.4	17.7	42.1	[33.72,50.97]
Tanganyika	1.9	175	24.7	26.3	51	[44.56,57.39]
Maniema	3.5	312	25.7	20.7	46.4	[39.35,53.54]
Nord-Kivu	7.9	712	23.1	28.9	52	[46.48,57.49]
Bas-Uele	1.9	174	27.9	15.2	43.1	[33.81,52.92]
Haut-Uele	1.8	160	16.3	24.7	40.7	[31.21,50.94]
Ituri	3.1	278	18.2	26.3	44.5	[37.51,51.75]
Tshopo	2.5	221	15.7	26.7	42.4	[35.16,49.93]
Sud-Kivu	7.4	664	18.7	34.3	53	[45.99,59.95]
Total	100	9030	20.2	22.5	42.7	[41.30,44.15]
p: p-value using chi-square test
CI: Confidence interval
