# Supplementary material for: Determinants of childhood stunting in the Democratic Republic of Congo: further analysis of Demographic and Health Survey 2013–14
Source: BMC Public Health. 2017 Aug 1;18:74. doi: 10.1186/s12889-017-4621-0 (PMC5540220; doi:10.1186/s12889-017-4621-0)
Supplement: Supplementary file 2 — Unadjusted odds of stunting among under five children in DR Congo 2013–14. (XLSX 14 kb) [file 12889_2017_4621_MOESM2_ESM.xlsx]

## Sheet: Binary logistic
Supplementary table 2: Unadjusted odds of stunting among under five children in DR Congo 2013-14
Characterisitcs	OR	95% CI
Age
<6 months	1
6-11 months	1.74781	1.06214	2.87612	*
12-23 months	3.73236	2.74272	5.07909	***
24-35 months	5.87662	4.3847	7.87617	***
36-47 months	6.8465	5.09516	9.19983	***
48-59 months	6.32612	4.65481	8.59751	***
Sex
Male	1
Female	0.813527	0.716379	0.923849	**
Distal factors
Mothers education
None	1
Primary	0.864189	0.755946	0.987931	*
Secondary	0.482575	0.413593	0.563062	***
Higher	0.146295	0.0796578	0.268678	***
Wealth quintile
Richest	1
Richer	2.37594	1.88844	2.98928	***
Middle	2.83528	2.22777	3.60844	***
Poorer	3.13611	2.47377	3.97579	***
Poorest	3.31532	2.61565	4.20214	***
Ethnicity
Bakongo	1
Bas-kasai et kwilu-kwngo	1.19322	0.734078	1.93954
Cuvette central	0.941654	0.557264	1.59119
Ubangi et itimbiri	1.16029	0.710366	1.89518
Uele lac albert	1.3598	0.813023	2.2743
Basele-k , man. et kivu	1.84744	1.12335	3.03827	*
Kasai, katanga, tanganika	1.53815	0.956598	2.47325
others (lunda/pygmy/foreign)	1.38947	0.723766	2.66746
Residence
Urban	1
Rural	1.85362	1.57059	2.18765	***
Province (New)
Kinshasa	1
Kwango	4.00958	2.3789	6.75807	***
Kwilu	3.04039	1.937	4.77229	***
Mai-ndombe	2.24928	1.45334	3.48114	***
Kongo central	4.05716	2.12032	7.76321	***
Equateur	1.43219	0.739217	2.7748
Mongala	3.3046	2.09959	5.20119	***
Nord-ubangi	3.39416	2.0408	5.64499	***
Sud-ubangi	3.29333	2.07628	5.22377	***
Tshuapa	4.3698	2.76289	6.91129	***
Kasai	6.58591	4.20916	10.3047	***
Kasai-central	4.20451	2.49055	7.098	***
Kasai-oriental	2.90144	1.82411	4.61506	***
Lomami	4.99876	3.24249	7.70628	***
Sankuru	4.7941	2.92626	7.85418	***
Haut-katanga	3.23725	1.847	5.67396	***
Haut-lomami	4.68628	3.04268	7.21771	***
Lualaba	3.47615	2.23527	5.40588	***
Langanyka	4.97336	3.0231	8.18178	***
Maniema	4.13329	2.4651	6.93041	***
Nord-kivu	5.18014	3.14035	8.54487	***
Bas-uele	3.62183	2.21952	5.91014	***
Haut-uele	3.28063	1.81993	5.91373	***
Ituri	3.83492	2.46693	5.96151	***
Tshopo	3.51488	2.0231	6.10667	***
Sud-kivu	5.39576	3.26484	8.9175	***
Intermediate factors
Mothers age at delivery
<20 years	1
20-34 years	0.828812	0.710585	0.96671	*
>=35 years	0.853936	0.702436	1.03811
Mother's BMI
Thin	1
Normal	0.947927	0.748072	1.20118
Overweight	0.592608	0.431212	0.814412	**
Mother's height	0.999902	0.999801	1
Birth interval
First Birth	1
<24 months	1.34719	1.13965	1.59251	**
24-47 months	1.05995	0.906703	1.2391
Family size
Small(<4)	1
Medium 4-6 members	0.9653	0.755385	1.23355
large >8 members	1.05611	0.881799	1.26487
Number of Children
1	1
2	1.19531	1.01712	1.40473	*
3	1.23579	1.00311	1.52245	*
4 or more	0.951977	0.719152	1.26018
Access to safe water	0.588202	0.496142	0.697345	***
Access to hygienic toilet	0.238512	0.15739	0.361448	***
Proximal factors
Birth order
1	1
2	0.949249	0.773599	1.16478
>=3	1.11042	0.955846	1.29
Had Diarrhoea
No	1
Yes	0.937984	0.775871	1.13397
BF within first hour
No	1
Yes	0.906008	0.800673	1.0252
Note: Variance scaled to handle strata with a single sampling unit.
*p<0.05;**p<0.01;***p<0.001
OR: Odds Ratio; CI: Confidence Interval
