# Supplementary material for: Determinants of childhood stunting in the Democratic Republic of Congo: further analysis of Demographic and Health Survey 2013–14
Source: BMC Public Health. 2017 Aug 1;18:74. doi: 10.1186/s12889-017-4621-0 (PMC5540220; doi:10.1186/s12889-017-4621-0)
Supplement: Supplementary file 3 — Relative Risk Ratios for moderate and severe Stunting among under 5 year children in DR Congo 2013–14. (XLSX 17 kb) [file 12889_2017_4621_MOESM3_ESM.xlsx]

## Sheet: S2 Table
Supplementary table 3. Relative Risk Ratios for moderate and severe Stunting among under five year children in DPR Congo 2013-14.
Characteristics	Moderate Stunting				Severe Stunting
	RRR	95%CI			RRR	95%CI
Age
<6 months	1				1
6-11 months	0.319101	-0.104444	0.742647		0.935744	0.13109	1.7404	*
12-23 months	1.45876	1.08503	1.83249	***	1.53501	1.08343	1.98659	***
24-35 months	1.74153	1.38031	2.10276	***	2.02209	1.56099	2.48319	***
36-47 months	2.06101	1.71165	2.41037	***	2.44679	2.00925	2.88434	***
48-59 months	1.90683	1.53989	2.27376	***	2.28075	1.86034	2.70115	***
Sex
Male	1				1
Female	-0.147273	-0.335434	0.0408887		-0.280084	-0.449814	-0.110354	**
Mothers education
None	1				1
Primary	0.132104	-0.106156	0.370364		-0.0920166	-0.290279	0.106245
Secondary	0.137836	-0.127413	0.403085		-0.504625	-0.753496	-0.255753	***
Higher	-0.0856626	-0.923379	0.752054		-1.16308	-2.3369	0.0107363
Wealth quintile
Richest	1				1
Richer	0.510059	0.13947	0.880648	**	0.805543	0.278496	1.33259	**
Middle	0.683884	0.252854	1.11492	**	1.05312	0.493748	1.6125	***
Poorer	0.768836	0.316381	1.22129	**	1.08253	0.47535	1.68971	**
Poorest	0.789658	0.325643	1.25367	**	1.35447	0.755027	1.95392	***
Ethnicity
Bakongo	1				1
Bas-kasai et kwilu-kwngo	0.244379	-0.368495	0.857253		-1.00508	-2.09758	0.0874133
Cuvette central	-0.341259	-1.09292	0.410403		-0.907336	-2.03626	0.221586
Ubangi et itimbiri	0.232596	-0.641128	1.10632		-0.484968	-1.64663	0.67669
Uele lac albert	0.450023	-0.43809	1.33814		-0.841183	-2.06471	0.382343
Basele-k , man. et kivu	-0.100621	-1.01669	0.815445		-0.594356	-1.80239	0.613677
Kasai, katanga, tanganika	0.458409	-0.225214	1.14203		-0.959492	-2.02749	0.108504
others (lunda/pygmy/foreign)	0.484133	-0.164465	1.13273		-0.303942	-1.48893	0.881049
Residence
Urban	1				1
Rural	-0.219955	-0.486451	0.0465402		-0.0130188	-0.366522	0.340484
Province (New)
Kinshasa	1				1
Kwango	0.0355177	-0.825881	0.896917		1.15179	0.105352	2.19823	*
Kwilu	0.241626	-0.493801	0.977054		0.697582	-0.335905	1.73107
Mai-ndombe	0.0468236	-0.651677	0.745324		0.265531	-0.800509	1.33157
Kongo central	0.573885	-0.174631	1.3224		0.433901	-0.709087	1.57689
Equateur	-0.341347	-1.23495	0.552259		-0.725875	-2.15737	0.705616
Mongala	-0.516104	-1.39368	0.361475		0.347056	-0.685549	1.37966
Nord-ubangi	0.379031	-0.542268	1.30033		0.327338	-0.81768	1.47236
Sud-ubangi	-0.092039	-1.01174	0.827657		0.30407	-0.795327	1.40347
Tshuapa	0.872143	0.0195678	1.72472	*	1.12055	0.0431586	2.19794	*
Kasai	0.432037	-0.254553	1.11863		2.09637	1.12225	3.07048	***
Kasai-central	0.0094869	-0.81141	0.830383		1.34543	0.382005	2.30886	**
Kasai-oriental	0.291031	-0.397809	0.97987		1.50519	0.578484	2.43189	**
Lomami	-0.0757693	-0.92703	0.775491		1.61507	0.652916	2.57723	**
Sankuru	0.982649	0.166134	1.79916	*	1.47881	0.447245	2.51038	**
Haut-katanga	0.428448	-0.217909	1.07481		1.72958	0.88274	2.57642	***
Haut-lomami	-0.203882	-0.995021	0.587256		1.01774	0.0500977	1.98538	*
Lualaba	0.0523982	-0.955859	1.06065		0.665673	-0.26796	1.59931
Langanyka	0.054771	-0.735235	0.844777		1.06272	0.0911354	2.03431	*
Maniema	0.424558	-0.581894	1.43101		0.671812	-0.548775	1.8924
Nord-kivu	0.87862	-0.0064989	1.76374		1.07577	0.0337251	2.11782	*
Bas-uele	0.0739709	-0.873547	1.02149		0.377504	-0.717282	1.47229
Haut-uele	-0.389984	-1.5237	0.743728		1.40322	0.231949	2.5745	*
Ituri	-0.120636	-1.04646	0.805192		1.12519	0.0324173	2.21797	*
Tshopo	-0.390912	-1.29191	0.510085		0.961516	-0.243647	2.16668
Sud-kivu	0.80877	-0.170611	1.78815		1.46898	0.354648	2.58331	*
Mothers age at delivery
<20 years	1				1
20-34 years	-0.352295	-0.672085	-0.0325046	*	-0.386666	-0.734871	-0.0384619	*
>=35 years	-0.344922	-0.773558	0.0837139		-0.566874	-1.00344	-0.130306	*
Mother's BMI
Thin	1				1
Normal	-0.0221039	-0.355225	0.311017		-0.0181522	-0.31694	0.280636
Overweight	-0.192155	-0.640084	0.255773		-0.442353	-0.90711	0.0224044
Mother's height	-0.358961	-0.506019	-0.211904	***	-0.668726	-0.833698	-0.503754	***
Birth interval
First birth	1				1
<24 months	0.0212266	-0.313059	0.355512		0.56586	0.240183	0.891537	**
>24-47 months	0.167053	-0.135942	0.470049		0.240344	-0.0745382	0.555226
Family size
Small(<4)	1				1
Medium 4-6 members	-0.136519	-0.434777	0.161739		-0.0638416	-0.420859	0.293175
large >8 members	0.0653971	-0.185415	0.316209		0.269766	-0.0439063	0.583439
Number of Children
1	1				1
2	-0.0316379	-0.294554	0.231278		0.242511	-0.0261457	0.511167
3	0.0287661	-0.296914	0.354446		0.384649	0.0615955	0.707704	*
4 or more	-0.149773	-0.551719	0.252172		0.181101	-0.254936	0.617138
Access to safe water	-0.264829	-0.591883	0.0622245		0.0332268	-0.324133	0.390587
Access to hygienic toilet	-0.199878	-0.771581	0.371825		-0.273394	-1.34307	0.796285
Birth order
1	1				1
2	-0.161427	-0.638577	0.315723		-0.451436	-0.934811	0.0319386
>=3	0.072491	-0.423663	0.568645		-0.047098	-0.576585	0.482389
Had Diarrhoea
No	1				1
Yes	-0.275395	-0.452797	-0.0979934	**	-0.129448	-0.311786	0.0528913
Early initiation of BF	-0.275819	-0.452937	-0.0987014	**	-0.1318	-0.314076	0.0504754
Intercept	2.5515	-0.215464	5.31845		7.48626	4.51688	10.4557
RRR: Relative Risk Ratio; CI: Confidence Interval
adjusted for child's age, sex, mother's education, ethnicity, place of residence, ecological zone, mother's age at delivery, birth interval, mother's BMI, Mother's height, size of family, number of children in family, access to safe water, access to hygienic toilet, birth order, early intiation of breastfeeding, had diarrhoea within past 2 weeks
